# Supplementary material for: Cardiological Reference Intervals in Adult American Staffordshire Terrier Dogs
Source: Animals (Basel). 2023 Jul 27;13(15):2436. doi: 10.3390/ani13152436 (PMC10417027; doi:10.3390/ani13152436)
Supplement: Supplementary file 1 [file animals-13-02436-s001.zip]

Archive with 1 entries (1 files):
- animals-2447561-supplementary.pdf
